# Supplementary material for: Radiomics-based machine learning model for predicting secondary decompressive craniectomy in TBI patients after emergent craniotomy with bone flap replacement
Source: Chin Neurosurg J. 2026 Jan 8;12:1. doi: 10.1186/s41016-025-00423-5 (PMC12781376; doi:10.1186/s41016-025-00423-5)
Supplement: Supplementary file 1 — Supplementary Material 1. [file 41016_2025_423_MOESM1_ESM.xlsx]

## Sheet: Supplementary Table 1
	Supplementary Table 1. Comprehensive information pertaining to each algorithm and their corresponding hyperparameters
Abbreviation	ctree			cforest			gbm			kknn			randomForest			svm
Full Name	Classification Conditional Inference Tree Learner			Classification Conditional Random Forest Learner			Gradient Boosting Classification Learner			k-Nearest-Neighbor Classification Learner			Classification Random Forest Learner			Support Vector Machine
Package	partykit::ctree() from partykit.			partykit::cforest() from partykit			gbm::gbm() from gbm			kknn::kknn() from package kknn			randomForest::randomForest() from randomForest			e1071::svm() from package e1071
Description	Classification Partition Tree where a significance test is used to determine the univariate splits.			A random forest based on conditional inference trees			Gradient Boosting Classification Algorithm			k-Nearest-Neighbor classification			Random forest for classification			Support vector machine for classification
Hyperparameters	Id	Type	Value	Id	Type	Value	Id	Type	Value	Id	Type	Value	Id	Type	Value	Id	Type	Value
teststat	teststat	character	quadratic	ntree	integer	500	distribution	character	bernoulli	k	integer	7	ntree	integer	500	cachesize	numeric	40
splitstat	splitstat	character	quadratic	replace	logical	FALSE	n.trees	integer	100	distance	numeric	2	mtry	integer	-	class.weights	untyped
splittest	splittest	logical	FALSE	fraction	numeric	0.632	interaction.depth	integer	1	kernel	character	optimal	replace	logical	TRUE	coef0	numeric	0
testtype	testtype	character	Bonferroni	mtry	integer	-	n.minobsinnode	integer	10	scale	logical	TRUE	classwt	untyped		cost	numeric	1
nmax	nmax	untyped	-	mtryratio	numeric	-	shrinkage	numeric	0.001	ykernel	untyped		cutoff	untyped	-	cross	integer	0
alpha	alpha	numeric	0.05	applyfun	untyped	-	bag.fraction	numeric	0.5	store_model	logical	FALSE	strata	untyped	-	decision.values	logical	FALSE
mincriterion	mincriterion	numeric	0.95	cores	integer	NULL	train.fraction	numeric	1				sampsize	untyped	-	degree	integer	3
logmincriterion	logmincriterion	numeric	-	trace	logical	FALSE	cv.folds	integer	0				nodesize	integer	1	epsilon	numeric	0.1
minsplit	minsplit	integer	20	offset	untyped	-	keep.data	logical	FALSE				maxnodes	integer	-	fitted	logical	TRUE
minbucket	minbucket	integer	7	cluster	untyped	-	verbose	logical	FALSE				importance	character	FALSE	gamma	numeric	-
minprob	minprob	numeric	0.01	scores	untyped	-	n.cores	integer	1				localImp	logical	FALSE	kernel	character	radial
stump	stump	logical	FALSE	teststat	character	quadratic	var.monotone	untyped	-				proximity	logical	FALSE	nu	numeric	0.5
lookahead	lookahead	logical	FALSE	splitstat	character	quadratic							oob.prox	logical	-	scale	untyped	TRUE
MIA	MIA	logical	FALSE	splittest	logical	FALSE							norm.votes	logical	TRUE	shrinking	logical	TRUE
nresample	nresample	integer	9999	testtype	character	Univariate							do.trace	logical	FALSE	tolerance	numeric	0.001
tol	tol	numeric	-	nmax	untyped	-							keep.forest	logical	TRUE	type	character	C-classification
maxsurrogate	maxsurrogate	integer	0	pargs	untyped	-							keep.inbag	logical	FALSE
numsurrogate	numsurrogate	logical	FALSE	alpha	numeric	0.05							predict.all	logical	FALSE
mtry	mtry	integer	Inf	mincriterion	numeric	0							nodes	logical	FALSE
maxdepth	maxdepth	integer	Inf	logmincriterion	numeric	0
multiway	multiway	logical	FALSE	minsplit	integer	20
splittry	splittry	integer	2	minbucket	integer	7
intersplit	intersplit	logical	FALSE	minprob	numeric	0.01
majority	majority	logical	FALSE	stump	logical	FALSE
caseweights	caseweights	logical	FALSE	lookahead	logical	FALSE
maxvar	maxvar	integer	-	MIA	logical	FALSE
applyfun	applyfun	untyped	-	nresample	integer	9999
cores	cores	integer	NULL	tol	numeric	1.49012e-08
saveinfo	saveinfo	logical	TRUE	maxsurrogate	integer	0
update	update	logical	FALSE	numsurrogate	logical	FALSE
splitflavour	splitflavour	character	ctree	maxdepth	integer	Inf
offset	offset	untyped	-	multiway	logical	FALSE
cluster	cluster	untyped	-	splittry	integer	2
scores	scores	untyped	-	intersplit	logical	FALSE
doFit	doFit	logical	TRUE	majority	logical	FALSE
maxpts	maxpts	integer	25000	caseweights	logical	TRUE
abseps	abseps	numeric	0.001	saveinfo	logical	FALSE
releps	releps	numeric	0	update	logical	FALSE
				splitflavour	character	ctree
				maxvar	integer	-
				OOB	logical	FALSE
				simplify	logical	TRUE
				scale	logical	TRUE
				nperm	integer	1
				risk	character	loglik
				conditional	logical	FALSE
				threshold	numeric	0.2
